# Supplementary material for: Conditional Poisson models: a flexible alternative to conditional logistic case cross-over analysis
Source: BMC Med Res Methodol. 2014 Nov 24;14:122. doi: 10.1186/1471-2288-14-122 (PMC4280686; doi:10.1186/1471-2288-14-122)
Supplement: Supplementary file 2 — Additional file 2: London 2002–6 daily mortality data set for use in illustrative analyses. This is a Stata dataset (.dta). (ZIP 23 KB) [file 12874_2014_1140_MOESM2_ESM.zip]

Archive with 1 entries (1 files):
- londondataset2002_2006.dta
